# Supplementary material for: Bacillus amyloliquefaciens-9 Reduces Somatic Cell Count and Modifies Fecal Microbiota in Lactating Goats
Source: Mar Drugs. 2021 Jul 21;19(8):404. doi: 10.3390/md19080404 (PMC8400666; doi:10.3390/md19080404)
Supplement: Supplementary file 1 [file marinedrugs-19-00404-s001.zip]

Archive with 2 entries (2 files):
- Supporting file 1.pdf
- supporting file 2.pdf
